# Supplementary material for: Characterization of Staphylococcus aureus isolated from milk samples of dairy cows in small holder farms of North-Western Ethiopia
Source: BMC Vet Res. 2018 Aug 23;14:246. doi: 10.1186/s12917-018-1558-1 (PMC6107951; doi:10.1186/s12917-018-1558-1)
Supplement: Supplementary file 1 — Dataset supporting the conclusions of this article. (XLS 79 kb) [file 12917_2018_1558_MOESM1_ESM.xls]

## Sheet: Sheet1
Sample site (1=Gondar, 0=Bahir Dar)	Farm number	Quarter	CMT	Bacteria isolated	FemA	LukF	LukM	MecA	tst	pvl	Spa-type	Repeat succession	MLST	arc	aro	glp	gmk	pta	tpi	yqi	PEN	AMC	AMP	CTN	CET	COX	CMP	CLI	FUS	ENR	GEN	KAN	NEO	RAM	ERY	TET	T/S
1	1	RF	2	S. aureus	1	0	0	0	0	0	t17835	07-23-02-12-23-02-02-02-34									<= .0625	<= .25	<= .25	<= 2	2	<= 4	8	<= .5	<= 1	<= .25	<= 2	<= 16	<= 8	<= .0625	0.5	<= .5	<= .5
1	11	RF	N	S. aureus	1	0	0	0	0	0	t042	26-23-12-34-34-33-34	4550	3	1	621	1	1	519	3	4	1	4	<= 2	2	<= 4	8	<= .5	<= 1	<= .25	<= 2	<= 16	<= 8	<= .0625	<= .25	<= .5	<= .5
1	12	LF	N	S. aureus	1	0	0	0	0	1	t355	07-56-12-17-16-16-33-31-57-12									16	1	16	<= 2	2	<= 4	<= 4	> 2	<= 1	<= .25	<= 2	<= 16	<= 8	<= .0625	> 8	<= .5	<= .5
1	24	LR	1	S. aureus	1	0	0	0	0	1	t273	07-23-21-17-13-34-16-34-33-13	1	1	1	1	1	1	1	1	4	0.5	2	<= 2	2	<= 4	<= 4	<= .5	<= 1	<= .25	<= 2	<= 16	<= 8	<= .0625	<= .25	<= .5	<= .5
1	25	LR	1	S. aureus	1	0	0	0	1	0	t306	26-23-17-34-17-20-17-12-17-17-16									<= .0625	<= .25	<= .25	<= 2	2	<= 4	<= 4	<= .5	<= 1	<= .25	<= 2	<= 16	<= 8	<= .0625	<= .25	16	<= .5
1	29	LR	1	S. aureus	1	0	0	0	0	0	t042	26-23-12-34-34-33-34									1	0.5	2	<= 2	2	<= 4	<= 4	<= .5	<= 1	<= .25	<= 2	<= 16	<= 8	<= .0625	<= .25	<= .5	<= .5
1	32	RF	N	S. aureus	1	0	0	0	0	0	t15786	26-23-12-34-34-34-33-34									4	0.5	2	<= 2	2	<= 4	8	<= .5	<= 1	<= .25	<= 2	<= 16	<= 8	<= .0625	<= .25	16	<= .5
1	44	LR	1	S. aureus	1	0	0	0	0	0	t488	07-12-21-17-13-13-34-33-34	88	22	1	14	23	12	4	31	8	1	8	<= 2	2	<= 4	<= 4	<= .5	<= 1	<= .25	<= 2	<= 16	<= 8	<= .0625	<= .25	8	<= .5
1	44	RR	2	S. aureus	1	0	0	0	0	0	t488	07-12-21-17-13-13-34-33-34									8	0.5	8	<= 2	2	<= 4	<= 4	<= .5	<= 1	<= .25	<= 2	<= 16	<= 8	<= .0625	<= .25	8	<= .5
1	45	LF	3	S. aureus	1	0	0	0	0	1	t1376	07-12-21-17-13-13-34-34-33-13									16	1	16	<= 2	2	<= 4	8	<= .5	<= 1	<= .25	<= 2	<= 16	<= 8	<= .0625	<= .25	<= .5	<= .5
1	45	LR	3	S. aureus	1	0	0	0	0	1	t1376	07-12-21-17-13-13-34-34-33-13									16	1	8	<= 2	2	<= 4	<= 4	<= .5	<= 1	<= .25	<= 2	<= 16	<= 8	<= .0625	<= .25	<= .5	<= .5
1	54	LF	C	S. aureus	1	0	0	0	0	0	t042	26-23-12-34-34-33-34									4	1	2	<= 2	2	<= 4	8	<= .5	<= 1	<= .25	<= 2	<= 16	<= 8	<= .0625	<= .25	<= .5	<= .5
1	60	LF	3	S. aureus	1	0	0	0	0	0	t042	26-23-12-34-34-33-34									4	0.5	2	<= 2	2	<= 4	<= 4	<= .5	<= 1	<= .25	<= 2	<= 16	<= 8	<= .0625	<= .25	16	<= .5
1	60	RR	3	S. aureus	1	0	0	0	0	0	t042	26-23-12-34-34-33-34									4	1	4	<= 2	2	<= 4	<= 4	<= .5	<= 1	<= .25	<= 2	<= 16	<= 8	<= .0625	<= .25	<= .5	<= .5
1	62	RR	N	S. aureus	1	0	0	0	0	0	t042	26-23-12-34-34-33-34	4550	3	1	621	1	1	519	3	1	0.5	2	<= 2	2	<= 4	<= 4	<= .5	<= 1	<= .25	<= 2	<= 16	<= 8	<= .0625	<= .25	> 16	<= .5
1	62	RF	1	S. aureus	1	0	0	0	0	0	t042	26-23-12-34-34-33-34	4550	3	1	621	1	1	519	3	2	0.5	2	<= 2	2	<= 4	<= 4	<= .5	<= 1	<= .25	<= 2	<= 16	<= 8	<= .0625	<= .25	> 16	<= .5
1	62	RR	1	S. aureus	1	0	0	0	0	0	t042	26-23-12-34-34-33-34									4	0.5	2	<= 2	2	<= 4	8	<= .5	<= 1	<= .25	<= 2	<= 16	<= 8	<= .0625	<= .25	> 16	<= .5
1	62	LF	N	S. aureus	1	0	0	0	0	0	t042	26-23-12-34-34-33-34									4	0.5	2	<= 2	2	<= 4	8	<= .5	<= 1	<= .25	<= 2	<= 16	<= 8	<= .0625	<= .25	16	<= .5
1	62	LR	2	S. aureus	1	0	0	0	0	0	t042	26-23-12-34-34-33-34									<= .0625	<= .25	<= .25	<= 2	2	<= 4	8	<= .5	<= 1	<= .25	<= 2	<= 16	<= 8	<= .0625	0.5	<= .5	<= .5
1	67	RF	2	S. aureus	1	0	0	0	0	0	t042	26-23-12-34-34-33-34									4	0.5	2	<= 2	2	<= 4	<= 4	<= .5	<= 1	<= .25	<= 2	<= 16	<= 8	<= .0625	<= .25	16	<= .5
1	72	RR	2	S. aureus	1	0	0	0	0	0	t4206	26-23-34-34-33-34									<= .0625	<= .25	<= .25	<= 2	2	<= 4	<= 4	<= .5	<= 1	<= .25	<= 2	<= 16	<= 8	<= .0625	<= .25	<= .5	<= .5
1	81	RR	N	S. aureus	1	1	1	0	1	0	t10018	04-31-17-25-17-25-17									<= .0625	<= .25	<= .25	<= 2	2	<= 4	<= 4	<= .5	<= 1	<= .25	<= 2	<= 16	<= 8	<= .0625	<= .25	<= .5	<= .5
1	87	RF	T	S. aureus	1	1	1	0	1	0	t14061	04-31-17									4	0.5	2	<= 2	2	<= 4	<= 4	<= .5	<= 1	<= .25	<= 2	<= 16	<= 8	<= .0625	<= .25	> 16	<= .5
1	87	LF	3	S. aureus	1	0	0	0	1	0	t14061	04-31-17									<= .0625	<= .25	<= .25	<= 2	2	<= 4	<= 4	<= .5	<= 1	<= .25	<= 2	<= 16	<= 8	<= .0625	<= .25	<= .5	<= .5
1	87	LR	1	S. aureus	1	1	1	0	1	0	t14061	04-31-17									<= .0625	<= .25	<= .25	<= 2	2	<= 4	<= 4	<= .5	<= 1	<= .25	<= 2	<= 16	<= 8	<= .0625	<= .25	<= .5	<= .5
1	88	RR	3	S. aureus	1	0	0	0	1	0	t223	26-23-13-23-05-17-25-17-25-16-28									<= .0625	<= .25	<= .25	<= 2	2	<= 4	<= 4	<= .5	<= 1	<= .25	<= 2	<= 16	<= 8	<= .0625	<= .25	<= .5	<= .5
1	92	LF	N	S. aureus	1	0	0	0	0	0	t042	26-23-12-34-34-33-34									4	1	2	<= 2	2	<= 4	8	<= .5	<= 1	<= .25	<= 2	<= 16	<= 8	<= .0625	<= .25	<= .5	<= .5
1	100	RR	2	S. aureus	1	0	0	0	0	0	t042	26-23-12-34-34-33-34									8	1	4	<= 2	2	<= 4	8	<= .5	<= 1	<= .25	<= 2	<= 16	<= 8	<= .0625	<= .25	<= .5	<= .5
1	100	LF	1	S. aureus	1	0	0	0	0	0	t042	26-23-12-34-34-33-34									4	0.5	1	<= 2	2	<= 4	<= 4	<= .5	<= 1	<= .25	<= 2	<= 16	<= 8	<= .0625	<= .25	<= .5	<= .5
1	100	RR	1	S. aureus	1	0	0	0	0	0	t042	26-23-12-34-34-33-34									8	0.5	4	<= 2	2	<= 4	8	<= .5	<= 1	<= .25	<= 2	<= 16	<= 8	<= .0625	<= .25	16	<= .5
0	1	RR	N	S. aureus	1	0	0	0	0	0	t042	26-23-12-34-34-33-34									8	1	8	<= 2	2	<= 4	8	<= .5	<= 1	<= .25	<= 2	<= 16	<= 8	<= .0625	0.5	> 16	<= .5
0	2	RR	2	S. aureus	1	0	0	0	0	0	t042	26-23-12-34-34-33-34									8	1	4	<= 2	2	<= 4	8	<= .5	<= 1	<= .25	<= 2	<= 16	<= 8	<= .0625	<= .25	16	<= .5
0	4	LF	2	S. aureus	1	0	0	0	0	0	t2801	07-23-34-12-12-23-02-12-23									16	1	32	<= 2	2	<= 4	8	<= .5	<= 1	<= .25	<= 2	<= 16	<= 8	<= .0625	<= .25	<= .5	2
0	4	LR	1	S. aureus	1	0	0	0	0	0	t042	26-23-12-34-34-33-34									16	1	4	<= 2	2	<= 4	8	<= .5	<= 1	<= .25	<= 2	<= 16	<= 8	<= .0625	<= .25	<= .5	<= .5
0	5	LF	2	S. aureus	1	0	0	0	0	0	t042	26-23-12-34-34-33-34									8	0.5	4	<= 2	2	<= 4	8	<= .5	<= 1	<= .25	<= 2	<= 16	<= 8	<= .0625	<= .25	16	<= .5
0	12	RF	T	S. aureus	1	0	0	0	0	0	t17185	07-500-22-31-17									> 16	4	> 32	<= 2	2	<= 4	8	<= .5	<= 1	<= .25	<= 2	<= 16	<= 8	<= .0625	0.5	<= .5	<= .5
0	12	RR	2	S. aureus	1	0	0	0	0	0	t042	26-23-12-34-34-33-34									4	0.5	2	<= 2	2	<= 4	<= 4	<= .5	<= 1	<= .25	<= 2	<= 16	<= 8	<= .0625	<= .25	<= .5	<= .5
0	13	LF	N	S. aureus	1	0	0	0	0	0	t17184	26-23-13-17-25-17-28	22	7	6	1	5	8	8	6	8	1	4	<= 2	2	<= 4	<= 4	<= .5	<= 1	<= .25	<= 2	<= 16	<= 8	1	<= .25	<= .5	<= .5
0	16	LF	3	S. aureus	1	0	0	0	0	0	t9300	26-23-21-34									8	1	4	<= 2	2	<= 4	8	<= .5	<= 1	<= .25	<= 2	<= 16	<= 8	<= .0625	<= .25	16	<= .5
0	16	LR	2	S. aureus	1	0	0	0	0	0	t042	26-23-12-34-34-33-34									8	1	4	<= 2	2	<= 4	8	<= .5	<= 1	<= .25	<= 2	<= 16	<= 8	<= .0625	<= .25	16	<= .5
0	19	RF	N	S. aureus	1	0	0	0	0	0	t042	26-23-12-34-34-33-34									4	1	4	<= 2	2	<= 4	8	<= .5	<= 1	<= .25	<= 2	<= 16	<= 8	<= .0625	0.5	<= .5	<= .5
0	19	LF	2	S. aureus	1	0	0	0	0	0	t042	26-23-12-34-34-33-34									8	1	4	<= 2	2	<= 4	8	<= .5	<= 1	<= .25	<= 2	<= 16	<= 8	<= .0625	<= .25	<= .5	<= .5
0	20	LR	N	S. aureus	1	0	0	0	0	1	t355	07-56-12-17-16-16-33-31-57-12									16	1	16	<= 2	2	<= 4	8	<= .5	<= 1	<= .25	<= 2	<= 16	<= 8	<= .0625	<= .25	16	> 4
0	30	RF	T	S. aureus	1	0	0	0	1	0	t042	26-23-12-34-34-33-34	4550	3	1	621	1	1	519	3	16	1	4	<= 2	2	<= 4	8	<= .5	<= 1	<= .25	<= 2	<= 16	<= 8	<= .0625	<= .25	<= .5	<= .5
0	30	RR	N	S. aureus	1	0	0	0	0	0	t042	26-23-12-34-34-33-34									4	1	2	<= 2	2	<= 4	8	<= .5	<= 1	<= .25	<= 2	<= 16	<= 8	<= .0625	0.5	16	<= .5
0	34	RF	T	S. aureus	1	0	0	0	0	0	t042	26-23-12-34-34-33-34									2	1	2	<= 2	2	<= 4	8	<= .5	<= 1	<= .25	<= 2	<= 16	<= 8	<= .0625	<= .25	<= .5	<= .5
0	34	LF	N	S. aureus	1	0	0	0	0	0	t042	26-23-12-34-34-33-34									2	1	2	<= 2	2	<= 4	<= 4	<= .5	<= 1	<= .25	<= 2	<= 16	<= 8	<= .0625	<= .25	<= .5	<= .5
0	37	LR	2	S. aureus	1	0	0	0	1	1	t17834	14-22-75-16-24-24-24-24-24									> 16	4	> 32	<= 2	2	<= 4	8	> 2	<= 1	<= .25	<= 2	<= 16	<= 8	<= .0625	> 8	<= .5	<= .5
0	45	RR	2	S. aureus	1	0	0	0	0	0	t042	26-23-12-34-34-33-34									8	0.5	4	<= 2	2	<= 4	8	<= .5	<= 1	<= .25	<= 2	<= 16	<= 8	<= .0625	<= .25	16	<= .5
0	46	RF	2	S. aureus	1	0	0	0	0	0	t042	26-23-12-34-34-33-34									4	1	4	<= 2	2	<= 4	8	<= .5	<= 1	<= .25	<= 2	<= 16	<= 8	<= .0625	<= .25	16	<= .5
0	47	RR	1	S. aureus	1	0	0	0	0	0	t4701	26-12-21-17-34-34-34-33-34									> 16	1	8	<= 2	2	<= 4	8	> 2	<= 1	<= .25	<= 2	<= 16	<= 8	<= .0625	> 8	16	<= .5
0	47	LF	N	S. aureus	1	0	0	0	0	0	t15786	26-23-12-34-34-34-33-34									2	1	4	<= 2	2	<= 4	8	<= .5	<= 1	<= .25	<= 2	<= 16	<= 8	<= .0625	<= .25	16	<= .5
0	47	RR	2	S. aureus	1	0	0	0	0	0	t042	26-23-12-34-34-33-34									8	1	4	<= 2	2	<= 4	8	<= .5	<= 1	<= .25	4	<= 16	<= 8	<= .0625	<= .25	16	<= .5
0	48	LF	3	S. aureus	1	0	0	0	0	1	t355	07-56-12-17-16-16-33-31-57-12									16	1	16	<= 2	2	<= 4	<= 4	<= .5	<= 1	<= .25	<= 2	<= 16	<= 8	<= .0625	<= .25	<= .5	1
0	48	RR	1	S. aureus	1	0	0	0	0	0	t042	26-23-12-34-34-33-34									8	1	4	<= 2	2	<= 4	8	<= .5	<= 1	<= .25	<= 2	<= 16	<= 8	<= .0625	<= .25	16	<= .5
0	48	LR	N	S. aureus	1	0	0	0	0	0	t042	26-23-12-34-34-33-34									4	0.5	2	<= 2	2	<= 4	8	<= .5	<= 1	<= .25	<= 2	<= 16	<= 8	<= .0625	<= .25	16	<= .5
0	51	RR	N	S. aureus	1	0	0	0	0	0	t042	26-23-12-34-34-33-34									2	0.5	1	<= 2	2	<= 4	<= 4	<= .5	<= 1	<= .25	<= 2	<= 16	<= 8	<= .0625	<= .25	16	<= .5
0	53	RR	N	S. aureus	1	0	0	0	0	0	t15786	26-23-12-34-34-34-33-34									4	0.5	2	<= 2	2	<= 4	<= 4	<= .5	<= 1	<= .25	<= 2	<= 16	<= 8	<= .0625	<= .25	16	<= .5
0	53	RR	1	S. aureus	1	0	0	0	0	0	t409	60-61-34-22-34-17	848	10	1	1	1	12	1	1	<= .0625	<= .25	<= .25	<= 2	2	<= 4	<= 4	<= .5	<= 1	<= .25	<= 2	<= 16	<= 8	<= .0625	<= .25	<= .5	<= .5
0	53	LR	T	S. aureus	1	0	0	0	0	0	t15786	26-23-12-34-34-34-33-34									<= .0625	<= .25	<= .25	<= 2	2	<= 4	<= 4	<= .5	<= 1	<= .25	<= 2	<= 16	<= 8	<= .0625	<= .25	8	<= .5
0	53	LF	N	S. aureus	1	0	0	0	0	0	t15786	26-23-12-34-34-34-33-34									4	0.5	2	<= 2	2	<= 4	<= 4	<= .5	<= 1	<= .25	<= 2	<= 16	<= 8	<= .0625	<= .25	16	<= .5
0	54	RR	3	S. aureus	1	0	0	0	0	0	t042	26-23-12-34-34-33-34	4550	3	1	621	1	1	519	3	2	0.5	2	<= 2	2	<= 4	<= 4	<= .5	<= 1	<= .25	<= 2	<= 16	<= 8	<= .0625	<= .25	8	<= .5
0	54	RF	N	S. aureus	1	0	0	0	0	0	t15786	26-23-12-34-34-34-33-34									4	0.5	2	<= 2	2	<= 4	8	<= .5	-	<= .25	<= 2	<= 16	<= 8	<= .0625	<= .25	16	<= .5
0	54	RR	N	S. aureus	1	0	0	0	0	0	t15786	26-23-12-34-34-34-33-34									2	0.5	2	<= 2	2	<= 4	<= 4	<= .5	<= 1	<= .25	<= 2	<= 16	<= 8	<= .0625	<= .25	16	<= .5
0	54	LR	1	S. aureus	1	0	0	0	0	0	t15786	26-23-12-34-34-34-33-34									2	0.5	8	<= 2	2	<= 4	<= 4	<= .5	<= 1	<= .25	<= 2	<= 16	<= 8	<= .0625	<= .25	16	<= .5
0	54	LR	N	S. aureus	1	0	0	0	0	0	t15786	26-23-12-34-34-34-33-34									2	0.5	2	<= 2	2	<= 4	<= 4	<= .5	<= 1	<= .25	<= 2	<= 16	<= 8	<= .0625	<= .25	16	<= .5
0	57	LR	C	S. aureus	1	0	0	0	0	0	t042	26-23-12-34-34-33-34									4	1	2	<= 2	2	<= 4	<= 4	<= .5	<= 1	<= .25	<= 2	<= 16	<= 8	<= .0625	<= .25	16	<= .5
0	57	LF	2	S. aureus	1	0	0	0	0	0	t042	26-23-12-34-34-33-34									4	0.5	2	<= 2	2	<= 4	<= 4	<= .5	<= 1	<= .25	<= 2	<= 16	<= 8	<= .0625	<= .25	<= .5	<= .5
0	59	RF	1	S. aureus	1	0	0	0	0	0	t042	26-23-12-34-34-33-34									4	0.5	2	<= 2	2	<= 4	<= 4	<= .5	<= 1	<= .25	<= 2	<= 16	<= 8	<= .0625	<= .25	16	<= .5
0	60	RR	1	S. aureus	1	0	0	0	0	0	t042	26-23-12-34-34-33-34									4	0.5	2	<= 2	2	<= 4	<= 4	<= .5	<= 1	<= .25	<= 2	<= 16	<= 8	<= .0625	<= .25	<= .5	<= .5
0	60	RR	2	S. aureus	1	0	0	0	0	0	t042	26-23-12-34-34-33-34									4	0.5	2	<= 2	2	<= 4	<= 4	<= .5	<= 1	<= .25	<= 2	<= 16	<= 8	<= .0625	<= .25	<= .5	<= .5
0	60	LR	N	S. aureus	1	0	0	0	0	0	t042	26-23-12-34-34-33-34									2	0.5	2	<= 2	2	<= 4	<= 4	<= .5	<= 1	<= .25	<= 2	<= 16	<= 8	<= .0625	<= .25	16	<= .5
0	60	LF	2	S. aureus	1	0	0	0	0	0	t2085	26-33-34									4	0.5	2	<= 2	2	<= 4	<= 4	<= .5	<= 1	<= .25	<= 2	<= 16	<= 8	<= .0625	<= .25	16	<= .5
0	81	RF	1	S. aureus	1	0	0	0	0	0	t042	26-23-12-34-34-33-34									8	1	4	<= 2	2	<= 4	<= 4	<= .5	<= 1	<= .25	<= 2	<= 16	<= 8	<= .0625	<= .25	16	<= .5
0	81	RR	1	S. aureus	1	0	0	0	0	0	t042	26-23-12-34-34-33-34									8	1	4	<= 2	2	<= 4	<= 4	<= .5	<= 1	<= .25	<= 2	<= 16	<= 8	<= .0625	<= .25	16	<= .5
0	81	RR	N	S. aureus	1	0	0	0	0	0	t042	26-23-12-34-34-33-34									4	1	4	<= 2	2	<= 4	<= 4	<= .5	<= 1	<= .25	<= 2	<= 16	<= 8	<= .0625	<= .25	16	<= .5
0	81	LR	N	S. aureus	1	0	0	0	0	0	t042	26-23-12-34-34-33-34	4550	3	1	621	1	1	519	3	8	1	8	<= 2	2	<= 4	8	<= .5	<= 1	<= .25	<= 2	<= 16	<= 8	<= .0625	<= .25	16	<= .5
0	81	RR	2	S. aureus	1	0	0	0	0	0	t042	26-23-12-34-34-33-34									<= .0625	<= .25	<= .25	<= 2	2	<= 4	8	<= .5	<= 1	<= .25	<= 2	<= 16	<= 8	<= .0625	<= .25	<= .5	<= .5
0	81	RR	2	S. aureus	1	0	0	0	0	0	t042	26-23-12-34-34-33-34									8	1	4	<= 2	2	<= 4	8	<= .5	<= 1	<= .25	<= 2	<= 16	<= 8	<= .0625	<= .25	<= .5	<= .5

## Sheet: Sheet2
calving	sampling	DIM	WIM
Oct 25/2014	2,6,2015	160
Oct 25/2014	2,6,2015	160
Oct 25/2014	2,6,2015	160
Oct 25/2014	2,6,2015	160
2014-10-25	2015-06-02	220	32
2014-09-15	2015-01-27	134	20
2014-01-29	2015-07-16	533	77
2015-05-01	2015-07-16	76	11
2015-05-23	2015-07-16	54	8
		0	0
2014-08-31	2014-10-28	58	9
2014-08-12	2014-10-28	77	11
2014-02-28	2014-02-28	0	0
30-02-2014	2014-10-28	#VALUE!	#VALUE!
2014-02-20	2014-10-28	250
2013-03-12	29-10-1014	#VALUE!
2014-05-16	2014-10-29	166
2014-02-06	2014-10-29	265
2014-09-23	2014-10-29	36
2014-02-25	2014-10-29	246
2014-06-07	2014-10-29	144
2014-07-02	2006-10-29	-2803
2014-06-26	2014-10-29	125
2014-01-20	2014-10-29	282
2014-03-03	2014-10-29	240
2014-06-29	30,10,2006	#VALUE!
2014-05-24	2014-10-30	159
2014-09-01	2014-10-30	59
2014-05-17	2014-10-30	166
2014-02-25	2014-10-30	247
2014-07-06	2014-10-30	116
2014-02-23	2014-10-30	249
2014-10-12	2014-10-30	18
2014-10-27	30-10-204	#VALUE!
2014-08-25	2014-10-30	66
2014-08-15	2015-03-17	214
2014-09-15	2015-03-17	183
2014-03-15	2015-03-17	367
2013-09-15	2015-03-17	548
2015-01-15	2015-03-17	61
2014-12-15	2015-03-17	92
2014-08-30	2015-03-18	200
2014-08-15	2014-11-27	104
2014-08-15	2014-11-27	104
2014-08-15	2014-11-27	104
2014-11-15	2015-01-30	76
		0
